# Supplementary material for: Cytotoxic Natural Products from the Jurassic Relict Osmunda regalis L
Source: Molecules. 2024 Sep 7;29(17):4247. doi: 10.3390/molecules29174247 (PMC11397566; doi:10.3390/molecules29174247)
Supplement: Supplementary file 1 [file molecules-29-04247-s001.zip]

Archive with 1 entries (1 files):
- molecules-3181349-supplementary.pdf
